# Supplementary material for: Experimental Models and Translational Strategies in Neuroprotective Drug Development with Emphasis on Alzheimer’s Disease
Source: Molecules. 2026 Jan 16;31(2):320. doi: 10.3390/molecules31020320 (PMC12844234; doi:10.3390/molecules31020320)
Supplement: Supplementary file 1 [file molecules-31-00320-s001.zip]

Archive with 1 entries (1 files):
- molecules-4049094-supplementary.pdf
